# Supplementary material for: Job Exposure Matrix for Chrysotile Asbestos Fibre in the Asbestos Cement Manufacturing (ACM) Industry in Zimbabwe
Source: Int J Environ Res Public Health. 2022 Feb 25;19(5):2680. doi: 10.3390/ijerph19052680 (PMC8909927; doi:10.3390/ijerph19052680)
Supplement: Supplementary file 1 [file ijerph-19-02680-s001.zip]

Archive with 1 entries (1 files):
- ijerph-1576228-supplementary.pdf
